# Supplementary material for: Three-Component Synthesis of 2-Amino-3-cyano-4H-chromenes, In Silico Analysis of Their Pharmacological Profile, and In Vitro Anticancer and Antifungal Testing
Source: Pharmaceuticals (Basel). 2021 Oct 30;14(11):1110. doi: 10.3390/ph14111110 (PMC8623194; doi:10.3390/ph14111110)
Supplement: Supplementary file 1 [file pharmaceuticals-14-01110-s001.zip]

Archive with 1 entries (1 files):
- pharmaceuticals-1388615-supplementary.pdf
